# Supplementary material for: Phylogeographic separation and formation of sexually discrete lineages in a global population of Yersinia pseudotuberculosis
Source: Microb Genom. 2017 Sep 18;3(10):e000133. doi: 10.1099/mgen.0.000133 (PMC5695210; doi:10.1099/mgen.0.000133)
Supplement: Supplementary File 2 [file mgen-3-133-s002.xlsx]

## Sheet: Table_S1
Strain	Accession Numbers	Year	ST	Serotype	CRISPR Cluster	BAPS-1	BAPS-2	Host	Continent	Country
1180/95	ERR1448065	1995	-	1a	20	1	1	-	-	-
2384	ERR1448071	-	19	3	35	1	2	-	-	-
CIP 55.85	ERR1447956	1952	-	1	11	1	3	Turkey	-	-
PST25	ERR1447955	-	43	-	38	1	4	-	-	-
PST2660	ERR1448073	-	14	3	9	1	7	-	-	-
PST1813	ERR1448074	-	14	4	26	1	7	-	-	-
YPIII	NC_010465	-	-	3	9	1	7	-	-	-
2515	ERR1448070	-	-	2	32	1	5	-	-	-
P 105	ERR1448072	1990	14	-	9	1	7	Buffalo	-	-
IP32544	ERR024924	-	19	3	-	1	2	Pig	Africa	South Africa
N912	ERR024916	-	14	2b	-	1	6	Rabbit	Asia	China
514	ERR1448002	-	-	1a	20	1	1	Salmon	Asia	Russia
488	ERR1448001	-	-	1a	-	1	1	Salmon	Asia	Russia
RU496	ERR1447987	-	-	1a	20	1	1	Reindeer	Asia	Russia
489	ERR1448003	-	-	1a	20	1	1	Reindeer	Asia	Russia
RU488	ERR1447986	-	42	1a	20	1	1	Salmon	Asia	Russia
IP33177	ERR024920	-	26	1	-	2	8	Cabbage	Asia	Russia
DC356	ERR1447974	-	33	1b	6	2	8	Cat	Asia	Japan
Pa3606	ERR1447962	-	2	1b	40	2	8	Human	Asia	Japan
H-1	ERR1447976	-	2	1b	12	2	8	Human	Asia	Russia
H-158	ERR1447977	-	-	1b	12	2	8	Human	Asia	Russia
H-2212	ERR1447978	-	2	1b	12	2	8	Human	Asia	Russia
H1647	ERR1447979	-	-	1b	12	2	8	Human	Asia	Russia
H416	ERR1448019	-	2	1b	12	2	8	Human	Asia	Russia
Pa3597	ERR1448021	-	-	1b	40	2	8	Human	Asia	Japan
8011-3	ERR1448022	-	33	1b	15	2	8	Human	Asia	Japan
H722-36/88	ERR1448013	1986	11	6	8	0	0	Dog	Asia	Japan
IP31758	NC_009708	1966	37	1b	12	2	8	Human	Asia	Russia
Gifu-liver	ERR1448026	-	38	1b	13	2	8	Monkey	Asia	Japan
MW145-2	ERR1448014	-	89	1b	40	2	8	Freshwater	Asia	Japan
H1746	ERR1447980	-	2	1b	12	2	8	Small mammal	Asia	Russia
H2517	ERR1447981	-	-	1b	12	2	8	Small mammal	Asia	Russia
H404	ERR1448020	-	-	1b	12	2	8	Small mammal	Asia	Russia
Wla352	ERR1447975	-	-	1b	37	2	8	Racoon dog	Asia	Japan
1231	ERR024910	1985	2	4b	-	2	8	Small mammal	Asia	Russia
Soil-4	ERR1447973	-	33	1b	15	2	8	Environment	Asia	Japan
MW Taniguci	ERR1448015	-	-	1b	37	2	8	Freshwater	Asia	Japan
SP93422	ERR027412	1993	1	15	-	2	9	Human	Asia	Korea
D1040	ERR1448036	-	44	2b	25	2	10	Dog	Asia	Japan
Wla708	ERR1447970	-	33	1b	40	2	10	Duck	Asia	Japan
K22	ERR1447990	-	40	5a	23	2	10	Human	Asia	Japan
79136	ERR1448017	-	88	1b	16	2	10	Human	Asia	Korea
Uematu289	ERR1448028	-	-	1b	2	2	10	Human	Asia	Japan
Chigamatsu	ERR1448032	-	-	1b	4	2	10	Human	Asia	Japan
GS95	ERR1448040	-	43	3	1	2	10	Human	Asia	China
IP33250	ERR024921	-	32	3	-	2	10	Human	Asia	Russia
PC94-72	ERR1447989	-	44	4a	25	2	10	Pig	Asia	Japan
TP1039	ERR1448027	-	-	1b	3	2	10	Pig	Asia	Japan
PT682	ERR024908	1987	52	2b	37	2	10	Pig	Asia	Japan
PC504	ERR1448037	-	44	2c	2	2	10	Pig	Asia	Japan
S106	ERR1447972	-	-	1b	1	2	10	Rabbit	Asia	China
J51	ERR1447991	-	47	13	31	2	10	Rabbit	Asia	China
R103-2	ERR1448042	-	45	5b	7	2	10	Rabbit	Asia	China
R104-2	ERR1448043	-	46	5b	14	2	10	Rabbit	Asia	China
OK5586	ERR024907	1990	62	3	-	2	10	Racoon dog	Asia	Japan
OK6088	ERR027411	1990	18	10	5	2	10	Racoon dog	Asia	Japan
CN2	ERR1447988	-	49	1c	21	2	10	Small mammal	Asia	China
DD362	ERR1447984	-	-	1b	29	2	11	Dog	Asia	Japan
PC708	ERR1447985	-	3	1b	6	2	11	Pig	Asia	Japan
T-469-1	ERR1448025	-	-	1b	29	2	11	Pig	Asia	Japan
RD20	ERR1447971	-	31	1b	37	2	11	Racoon dog	Asia	Japan
TE-93181	ERR1448033	-	3	1b	29	2	11	Racoon dog	Asia	Japan
866/81	ERR1448038	1981	-	1b	38	1	4	Human	Europe	Finland
36/83	ERR1448068	1984	-	1b	38	1	4	Human	Europe	Finland
Tytgat	ERR1447982	-	43	1b	38	1	4	Human	Europe	Belgium
Y.PT/7	ERR1448016	-	43	1b	38	1	4	Human	Europe	Belgium
42/00	ERR1448064	2000	-	1b	22	1	4	Human	Europe	Sweden
G2/77/2	ERR1448029	1977	43	1b	-	1	4	Pet bird	Europe	Denmark
G798/82/1	ERR1448030	1982	43	1b	38	1	4	Pet bird	Europe	Denmark
8597L	ERR1448031	-	43	1b	38	1	4	Pet bird	Europe	Denmark
IP32670	ERR024925	-	43	1	-	1	4	Pig	Europe	UK
2812/1998	ERR1448048	1998	-	1b	22	1	4	Pigeon	Europe	Finland
2889	ERR1447966	-	43	1b	22	1	4	Turkey	Europe	Italy
IP33290	ERR1448063	-	-	1	38	1	4	-	Europe	France
IP32463	ERR024923	-	16	5	-	1	5	Small mammal	Europe	Switzerland
IP32921	ERR024927	-	16	2	-	1	5	Hare	Europe	France
IP32881	ERR024926	-	16	2	-	1	5	Monkey	Europe	Switzerland
IP33054	ERR024930	-	14	2	-	1	6	Human	Europe	Spain
2884	ERR1448035	-	14	2a	2	1	6	Rabbit	Europe	Italy
1435/8/2004	ERR1448060	2004	-	1b	28	1	7	Carrot	Europe	Finland
2161/13/2006	ERR1448057	2006	-	1b	28	1	7	Environment	Europe	Finland
504/72	ERR1448010	1972	42	1a	20	1	1	Duck	Europe	Italy
Marsu	ERR1447963	1980	14	3	9	1	7	Small mammal	Europe	Finland
7616/84	ERR1448069	1984	-	1a	9	1	7	Human	Europe	Finland
2874/2003	ERR1448062	2003	-	1b	28	1	7	Environment	Europe	Finland
2484/2006	ERR1448056	2006	-	1b	28	1	7	Environment	Europe	Finland
3623/13/2004	ERR1448061	2004	-	1b	28	1	7	Small mammal	Europe	Finland
5456/85	ERR1448044	1985	-	1b	12	2	8	Human	Europe	Finland
Y718	ERR024903	1986	2	1b	15	2	8	Human	Europe	Germany
677/82	ERR1448045	1982	-	1b	12	2	8	Human	Europe	Finland
2814/1998	ERR1448049	1998	-	1a	20	1	1	Hare	Europe	Finland
3822/2000	ERR1448052	2000	-	1a	20	1	1	Hare	Europe	Finland
IH111554	ERR028208	-	42	1a	-	1	1	Cat	Europe	Finland
103	ERR1447993	-	42	1a	20	1	1	Small mammal	Europe	Italy
PB1	NC_010634	1960	68	1a	10	1	1	Small mammal	Europe	England
2886	ERR1448008	-	42	1a	10	1	1	Hare	Europe	Italy
2809/1998	ERR1448047	1998	-	1a	20	1	1	Small mammal	Europe	Finland
15193/74	ERR1447959	1974	-	1a	20	1	1	Human	Europe	Finland
Rollier	ERR1447996	-	42	1a	20	1	1	Human	Europe	Belgium
H655-36/87	ERR1447999	1987	42	1a	20	1	1	Human	Europe	Germany
Y.PT/8	ERR1448004	-	42	1a	20	1	1	Human	Europe	Belgium
921/93	ERR1448066	1993	-	1a	20	1	1	Human	Europe	Sweden
11J	ERR1447954	-	42	-	20	1	1	Human	Europe	France
IP32953	NC_006155	-	-	1b	42	1	1	Human	Europe	France
2800/1998	ERR1448046	1998	-	1a	41	1	1	Jack daw	Europe	Finland
104	ERR1447992	-	42	1a	-	1	1	Pigeon	Europe	Italy
Y722	ERR024894	1988	19	1	35	1	2	Human	Europe	Germany
25418L	ERR1448005	-	9	1a	11	1	3	Canary	Europe	Denmark
H943-36/89	ERR1447997	1989	9	1a	11	1	3	Hare	Europe	Germany
St.1	ERR1447961	-	-	1a	11	1	3	Human	Europe	Germany
H892-36/87	ERR1448000	1987	12	1a	39	1	3	Human	Europe	Italy
H942-36/89	ERR1447998	1989	9	1a	11	1	3	Human	Europe	Germany
2895	ERR1448023	-	43	1b	22	1	4	Bird	Europe	Italy
2817/1998	ERR1448050	1998	-	1b	22	1	4	Hare	Europe	Finland
3858/2000	ERR1448053	2000	-	1b	38	1	4	Hare	Europe	Finland
H749-36/89	ERR1447983	1989	43	1b	22	1	4	Duck	Europe	Germany
2887	ERR1447965	-	43	1b	38	1	4	Hare	Europe	Italy
H938-36/89	ERR1448011	1989	43	1b	38	1	4	Hare	Europe	Germany
2497	ERR1448024	-	43	1b	38	1	4	Hare	Europe	Italy
3876/2001	ERR1448054	2001	-	1b	22	1	4	Hare	Europe	Finland
2812/79	ERR1447957	1979	-	1b	38	1	4	Human	Europe	Finland
Y716	ERR024902	-	19	1a	35	1	2	Small mammal	North America	USA
260	ERR024914	-	42	1a	-	1	1	Human	North America	Canada
283	ERR1447968	-	14	1b	28	1	7	Human	North America	Canada
284	ERR1447969	-	14	1b	4	1	7	Human	North America	Canada
IP33038	ERR024929	-	43	1	-	1	4	Small Mammal	Oceania	Australia
No.5	ERR024917	-	54	2b	-	2	11	Goat	Oceania	New Zealand
G5137	ERR1447995	-	42	1a	20	1	1	Cow	Oceania	Australia
BB1152	ERR1447994	-	42	1a	10	1	1	Deer	Oceania	New Zealand
No.93	ERR1448007	-	42	1a	10	1	1	Goat	Oceania	New Zealand
No.21	ERR1448006	-	86	1a	11	1	3	Cattle	Oceania	New Zealand
H305-36/89	ERR1448012	1989	43	1b	22	1	4	Deer	Oceania	Australia
BF-1	ERR1447967	-	-	1a	35	1	2	Buffalo	South America	Brazil
IP32938	ERR024928	-	19	3	-	1	2	Cattle	South America	Argentina
ST, sequence type

## Sheet: Dataset_S1
	CRISPR Cluster
	1	2	3	4	5	6	7	9	10	11	12	13	14	15	16	20	21	22	23	25	26	28	29	31	32	35	37	38	39	40	41	42	43*	44*	45*	46*	47*	48*	49*						Intra-cluster recombination
1	8	0	0	0	0	18	0	0	0	0	9	0	0	1	1	4	0	0	0	8	0	4	0	0	4	28	0	0	0	0	0	0	0	0	0	0	0	0	0						Inter-cluster recombination
2	1	19	1	0	0	32	0	0	0	0	38	0	0	0	0	17	0	0	0	17	0	57	0	0	10	44	0	0	0	3	0	0	0	0	0	1	4	0	0						*Undefined CRISPR clusters
3	0	0	0	0	0	13	0	0	0	0	17	1	0	0	0	1	0	0	0	4	0	11	0	0	1	6	0	0	0	0	0	0	0	0	0	0	0	0	0
4	0	0	0	1	0	15	0	0	0	0	13	0	0	0	0	1	0	0	0	2	0	3	0	0	0	2	0	0	0	1	0	0	0	0	0	0	0	0	0
5	0	0	0	0	1	12	0	0	0	0	16	1	0	0	0	0	0	0	1	3	0	2	0	0	0	5	2	0	0	0	0	0	0	0	0	0	0	0	0
6	0	1	0	0	0	22	0	0	0	0	28	0	0	4	0	0	0	0	0	1	0	0	0	0	0	1	0	0	0	0	0	0	0	0	0	0	0	0	0
7	0	1	0	0	0	10	0	1	0	0	5	0	0	0	0	1	0	0	0	5	0	5	0	0	5	17	1	0	0	2	0	0	0	0	0	0	0	0	0
9	0	0	0	0	0	10	0	44	0	0	25	0	0	0	0	25	0	0	0	0	0	147	0	0	0	8	0	0	0	0	0	0	0	0	0	0	0	0	0
10	0	0	0	0	6	0	0	0	15	0	0	0	0	0	0	130	0	0	0	0	0	0	0	0	0	0	0	0	0	0	0	0	0	0	0	0	0	0	0
11	0	0	0	0	0	18	0	0	17	78	6	0	6	0	0	109	0	0	0	0	0	45	0	0	0	36	0	0	0	0	0	0	0	0	6	0	0	0	0
12	0	0	0	0	1	0	0	1	0	0	311	0	1	1	0	22	0	0	0	0	0	0	0	0	2	0	1	0	0	1	0	0	0	0	0	0	0	0	0
13	0	0	0	0	0	11	0	0	1	0	30	0	0	0	0	2	0	0	0	3	0	1	0	0	0	3	1	0	0	0	0	0	1	0	0	0	2	0	0
14	1	0	1	1	1	6	0	0	0	0	6	1	0	0	0	4	0	0	0	10	0	6	0	0	3	13	0	0	0	2	0	0	0	0	0	0	1	0	0
15	0	0	0	0	0	32	0	0	0	0	74	0	0	0	0	1	0	0	0	1	0	9	0	0	0	9	1	0	0	0	0	0	0	1	1	0	0	0	0
16	0	0	0	0	0	3	0	0	0	0	1	0	0	0	0	1	0	0	0	0	0	1	0	0	0	1	0	0	0	0	0	1	0	0	0	0	0	0	0
20	2	0	0	0	0	0	0	0	0	0	0	1	0	0	0	282	0	0	0	1	0	1	0	0	1	0	3	0	0	4	0	1	0	0	0	0	0	0	0
21	0	0	0	0	0	5	0	1	0	1	4	0	0	1	0	2	0	0	0	4	0	6	0	0	2	12	0	0	0	0	0	0	0	0	0	0	0	0	0
22	0	0	0	0	0	0	0	0	0	0	0	0	0	0	0	0	0	0	0	0	0	0	0	0	0	0	0	0	0	0	0	0	0	0	0	0	0	0	0
23	0	0	0	0	0	3	0	0	0	0	3	1	0	0	0	0	0	0	0	0	0	1	0	1	0	1	0	0	0	1	0	0	0	0	0	0	0	0	0
25	0	0	0	0	0	32	0	0	0	0	36	0	0	0	0	0	0	0	0	35	0	15	0	0	0	15	0	0	0	0	0	0	0	0	0	0	0	0	0
26	0	0	0	0	0	2	0	0	0	0	6	0	0	0	0	5	0	0	0	0	6	29	0	0	0	1	0	0	0	0	0	0	0	0	0	0	0	0	0
28	0	0	0	0	0	3	0	3	6	1	28	0	0	1	0	30	0	0	1	0	0	274	0	0	1	2	0	0	0	1	0	0	0	0	0	0	0	4	0
29	0	0	0	0	0	0	0	0	0	0	0	0	0	0	0	0	0	0	0	0	0	0	2	0	0	0	0	0	0	0	0	0	0	0	0	0	0	0	0
31	1	1	0	0	0	11	0	0	0	0	8	0	0	1	0	6	0	0	0	12	0	7	0	0	3	25	0	0	0	0	0	0	0	0	0	0	1	0	0
32	1	0	0	0	0	4	0	4	0	4	0	0	0	0	0	12	0	0	0	8	0	59	0	0	115	0	0	0	0	0	0	0	0	0	0	0	0	0	0
35	0	0	0	0	0	6	0	0	0	1	24	0	0	0	0	6	0	0	0	0	0	30	0	0	0	163	0	0	0	0	0	0	0	0	0	0	0	0	0
37	0	0	0	0	0	67	0	0	0	1	75	0	0	0	0	5	0	0	0	16	0	17	0	0	0	8	4	0	0	1	0	0	0	1	0	0	2	2	0
38	0	0	0	0	0	0	0	0	0	0	0	0	0	0	0	0	0	0	0	0	0	0	0	0	0	1	0	0	0	0	0	0	1	0	0	0	0	0	0
39	0	0	0	0	0	2	0	0	0	5	6	0	0	0	0	21	0	0	0	3	0	16	0	0	1	16	0	0	0	0	0	0	0	0	0	0	1	0	0
40	1	0	2	1	1	83	0	1	0	0	110	0	0	0	0	7	0	0	0	17	0	26	0	0	1	23	2	0	0	1	0	0	0	0	0	1	1	0	0
41	0	0	0	0	0	0	0	0	0	0	0	0	0	0	0	0	0	0	0	0	0	0	0	0	0	0	0	0	0	0	0	0	0	0	0	0	0	0	0
42	1	2	0	0	1	0	0	0	1	0	0	0	0	0	0	19	0	0	0	0	0	4	0	0	0	2	0	0	0	0	0	0	0	0	0	1	0	0	0
43*	0	0	0	0	0	13	0	0	0	0	0	0	0	1	0	0	0	0	0	2	0	0	0	0	0	1	0	0	1	0	0	0	0	0	0	0	1	0	0
44*	0	0	0	0	0	25	0	0	0	0	0	0	0	1	0	8	0	0	0	2	0	2	0	0	0	2	0	0	0	0	0	0	0	0	0	0	0	0	0
45*	0	0	0	0	0	1	0	0	0	0	0	0	0	0	0	0	0	0	0	0	0	0	0	0	0	0	0	0	0	0	0	0	0	0	0	0	0	0	0
46*	0	0	0	1	0	8	0	0	0	0	0	0	0	0	0	0	0	0	0	0	0	0	0	0	0	0	0	0	0	0	0	0	0	0	0	0	0	0	0
47*	0	0	0	0	0	4	0	0	0	0	0	0	0	0	0	0	0	0	0	0	0	2	0	0	1	1	0	0	0	0	0	0	0	0	0	0	0	0	0
48*	0	0	0	0	0	0	0	0	0	0	0	0	0	0	0	0	0	0	0	0	0	0	0	0	0	0	0	0	0	0	0	0	0	0	0	0	0	0	0
49*	0	0	0	0	0	4	0	0	0	0	0	0	0	0	0	3	1	0	0	0	0	0	0	0	0	3	0	0	0	0	0	0	0	0	0	0	0	0	0
